# Supplementary material for: BAMscale: quantification of next-generation sequencing peaks and generation of scaled coverage tracks
Source: Epigenetics Chromatin. 2020 Apr 22;13:21. doi: 10.1186/s13072-020-00343-x (PMC7175505; doi:10.1186/s13072-020-00343-x)
Supplement: Supplementary file 1 — Additional file 1: Table S1. Detailed list of processed samples. Table S2. Colocalization statistics of ATAC-seq peaks with > 3x opening and < 3x opening induced by camptothecin (CPT) treatment in human leukemia CCRF-CEM SLFN11 wild type and KO. Table S3. Differential expression analysis results between Top1mt wild type and knockout murine liver tumor samples. [file 13072_2020_343_MOESM1_ESM.xlsx]

## Sheet: Table_S1
Supplementary table 1. Detailed list of processed samples.
Name	GEO/ENA ID	SRA ID	Data Type	Cell type	Aligner	Version	Genome	Reference (PubMed ID)
K562_NSseq			NS-seq	K562	bwa mem	0.7.17	hg19	this study
K562_Asynchronous_replication_timing			Replication timing	K562	dragen	01.003.044.02.05.01.40152	hg19	this study
K562_G1_phase_replication_timing			Replication timing	K562	dragen	01.003.044.02.05.01.40152	hg19	this study
CCRF-CEM CPT0h	GSM2705231	SRR5831755	ATAC-seq	CCRF-CEM (WT)	bwa mem	0.7.17	hg19	29395061
CCRF-CEM CPT2h	GSM2705232	SRR5831756	ATAC-seq	CCRF-CEM (WT)	bwa mem	0.7.17	hg19	29395061
CCRF-CEM CPT4h	GSM2705233	SRR5831757	ATAC-seq	CCRF-CEM (WT)	bwa mem	0.7.17	hg19	29395061
CCRF-CEM SLFN11 KO CPT0h	GSM2705234	SRR5831758	ATAC-seq	CCRF-CEM (SLFN11 KO)	bwa mem	0.7.17	hg19	29395061
CCRF-CEM SLFN11 KO CPT2h	GSM2705235	SRR5831759	ATAC-seq	CCRF-CEM (SLFN11 KO)	bwa mem	0.7.17	hg19	29395061
CCRF-CEM SLFN11 KO CPT4h	GSM2705236	SRR5831760	ATAC-seq	CCRF-CEM (SLFN11 KO)	bwa mem	0.7.17	hg19	29395061
Top1mt WT1	GSM3467276	SRR8185908	RNA-seq	murine liver tumor (WT)	STAR	2.7.0f	mm9	30622257
Top1mt WT2	GSM3467277	SRR8185909	RNA-seq	murine liver tumor (WT)	STAR	2.7.0f	mm9	30622257
Top1mt WT3	GSM3467278	SRR8185910	RNA-seq	murine liver tumor (WT)	STAR	2.7.0f	mm9	30622257
Top1mt KO1	GSM3467279	SRR8185911	RNA-seq	murine liver tumor (Top1mt KO)	STAR	2.7.0f	mm9	30622257
Top1mt KO2	GSM3467280	SRR8185912	RNA-seq	murine liver tumor (Top1mt KO)	STAR	2.7.0f	mm9	30622257
Top1mt KO3	GSM3467281	SRR8185913	RNA-seq	murine liver tumor (Top1mt KO)	STAR	2.7.0f	mm9	30622257
H3K27me3_MV4-11	GSM1513828	SRX710476	ChIP-seq	MV4-11	bwa mem	0.7.17	hg19	27941792
H3K27me3_MV4-11R	GSM1513829	SRX710477	ChIP-seq	MV4-11	bwa mem	0.7.17	hg19	27941792
H3K27ac_MV4-11	GSM1513830	SRX710478	ChIP-seq	MV4-11	bwa mem	0.7.17	hg19	27941792
H3K27ac_MV4-11R	GSM1513831	SRX710479	ChIP-seq	MV4-11R (PKC412 resistant)	bwa mem	0.7.17	hg19	27941792
H3K4me3_MV4-11	GSM1513832	SRX710480	ChIP-seq	MV4-11R (PKC412 resistant)	bwa mem	0.7.17	hg19	27941792
H3K4me3_MV4-11R	GSM1513833	SRX710481	ChIP-seq	MV4-11R (PKC412 resistant)	bwa mem	0.7.17	hg19	27941792
OK_seq_aB_72h_NT_rep1	GSM3227970	SRR7440353	OK-seq	K562	bwa mem	0.7.17	mm10	30078706
END_seq_aB_28h_HU_28h_10mM_rep1	GSM3227944	SRR7440327	END-seq	C57BL/6 primary B cells	bwa mem	0.7.17	mm10	30078706
END_seq_aB_28h_NT_rep1	GSM3227947	SRR7440330	END-seq	C57BL/6 primary B cells	bwa mem	0.7.17	mm10	30078706
K562_OK-seq_BR1	ERR2760956	ERR2760956	OK-seq	C57BL/6 primary B cells	bwa mem	0.7.17	hg19	30189101
Repli_seq_rB_0h_NT_rep1	GSM3227968	SRR7440351	Replication timing	C57BL/6 primary B cells	bwa mem	0.7.17	mm10	30078706
Repli_seq_aB_48h_NT_rep1	GSM3227969	SRR7440352	Replication timing	C57BL/6 primary B cells	bwa mem	0.7.17	mm10	30078706
CBMS1_ESC_BrdUIP_EarlyS_rep1	GSM2904968	SRR6491852	BrdUIP	CBA/MsM	bwa mem	0.7.17	mm9	30804559
CBMS1_ESC_BrdUIP_LateS_rep1	GSM2904969	SRR6491854	BrdUIP	CBA/MsM	bwa mem	0.7.17	mm9	30804559
CBMS1_ESC_BrdUIP_EarlyS_rep2	GSM2904970	SRR6491856	BrdUIP	CBA/MsM	bwa mem	0.7.17	mm9	30804559
CBMS1_ESC_BrdUIP_LateS_rep2	GSM2904971	SRR6491857	BrdUIP	CBA/MsM	bwa mem	0.7.17	mm9	30804559
CBMS1_ESC_single_G1_01	GSM2904978	SRR6491866	scRepli-seq	CBA/MsM	bwa mem	0.7.17	mm9	30804559
CBMS1_ESC_single_G1_02	GSM2904979	SRR6491868	scRepli-seq	CBA/MsM	bwa mem	0.7.17	mm9	30804559
CBMS1_ESC_single_G1_03	GSM2904980	SRR6491869	scRepli-seq	CBA/MsM	bwa mem	0.7.17	mm9	30804559
CBMS1_ESC_single_G1_04	GSM2904981	SRR6491870	scRepli-seq	CBA/MsM	bwa mem	0.7.17	mm9	30804559
CBMS1_ESC_single_G1_05	GSM2904982	SRR6491871	scRepli-seq	CBA/MsM	bwa mem	0.7.17	mm9	30804559
CBMS1_ESC_single_MidS_01	GSM2904983	SRR6491872	scRepli-seq	CBA/MsM	bwa mem	0.7.17	mm9	30804559
CBMS1_ESC_single_MidS_02	GSM2904984	SRR6491874	scRepli-seq	CBA/MsM	bwa mem	0.7.17	mm9	30804559
CBMS1_ESC_single_MidS_03	GSM2904985	SRR6491876	scRepli-seq	CBA/MsM	bwa mem	0.7.17	mm9	30804559
CBMS1_ESC_single_MidS_04	GSM2904986	SRR6491878	scRepli-seq	CBA/MsM	bwa mem	0.7.17	mm9	30804559
CBMS1_ESC_single_MidS_05	GSM2904987	SRR6491879	scRepli-seq	CBA/MsM	bwa mem	0.7.17	mm9	30804559
CBMS1_ESC_single_MidS_06	GSM2904988	SRR6491880	scRepli-seq	CBA/MsM	bwa mem	0.7.17	mm9	30804559
CBMS1_ESC_single_MidS_07	GSM2904989	SRR6491881	scRepli-seq	CBA/MsM	bwa mem	0.7.17	mm9	30804559
CBMS1_ESC_single_MidS_08	GSM2904990	SRR6491882	scRepli-seq	CBA/MsM	bwa mem	0.7.17	mm9	30804559
CBMS1_ESC_single_MidS_09	GSM2904991	SRR6491883	scRepli-seq	CBA/MsM	bwa mem	0.7.17	mm9	30804559
CBMS1_ESC_single_MidS_10	GSM2904992	SRR6491884	scRepli-seq	CBA/MsM	bwa mem	0.7.17	mm9	30804559
CBMS1_ESC_single_MidS_11	GSM2904993	SRR6491885	scRepli-seq	CBA/MsM	bwa mem	0.7.17	mm9	30804559
CBMS1_ESC_single_MidS_12	GSM2904994	SRR6491886	scRepli-seq	CBA/MsM	bwa mem	0.7.17	mm9	30804559
CBMS1_ESC_single_MidS_13	GSM2904995	SRR6491887	scRepli-seq	CBA/MsM	bwa mem	0.7.17	mm9	30804559
CBMS1_ESC_single_MidS_14	GSM2904996	SRR6491888	scRepli-seq	CBA/MsM	bwa mem	0.7.17	mm9	30804559
CBMS1_ESC_single_MidS_15	GSM2904997	SRR6491889	scRepli-seq	CBA/MsM	bwa mem	0.7.17	mm9	30804559
CBMS1_ESC_single_MidS_16	GSM2904998	SRR6491890	scRepli-seq	CBA/MsM	bwa mem	0.7.17	mm9	30804559
CBMS1_ESC_single_MidS_17	GSM2904999	SRR6491891	scRepli-seq	CBA/MsM	bwa mem	0.7.17	mm9	30804559
CBMS1_ESC_single_MidS_18	GSM2905000	SRR6491892	scRepli-seq	CBA/MsM	bwa mem	0.7.17	mm9	30804559
CBMS1_ESC_single_MidS_19	GSM2905001	SRR6491893	scRepli-seq	CBA/MsM	bwa mem	0.7.17	mm9	30804559
CBMS1_ESC_single_MidS_20	GSM2905002	SRR6491894	scRepli-seq	CBA/MsM	bwa mem	0.7.17	mm9	30804559
CBMS1_ESC_single_MidS_21	GSM2905003	SRR6491895	scRepli-seq	CBA/MsM	bwa mem	0.7.17	mm9	30804559
CBMS1_ESC_single_MidS_22	GSM2905004	SRR6491896	scRepli-seq	CBA/MsM	bwa mem	0.7.17	mm9	30804559
CBMS1_ESC_single_MidS_23	GSM2905005	SRR6491897	scRepli-seq	CBA/MsM	bwa mem	0.7.17	mm9	30804559
CBMS1_ESC_single_MidS_24	GSM2905006	SRR6491898	scRepli-seq	CBA/MsM	bwa mem	0.7.17	mm9	30804559
CBMS1_ESC_single_MidS_25	GSM2905007	SRR6491899	scRepli-seq	CBA/MsM	bwa mem	0.7.17	mm9	30804559
CBMS1_ESC_single_MidS_26	GSM2905008	SRR6491900	scRepli-seq	CBA/MsM	bwa mem	0.7.17	mm9	30804559
CBMS1_ESC_single_MidS_27	GSM2905009	SRR6491901	scRepli-seq	CBA/MsM	bwa mem	0.7.17	mm9	30804559
CBMS1_ESC_single_MidS_28	GSM2905010	SRR6491902	scRepli-seq	CBA/MsM	bwa mem	0.7.17	mm9	30804559
CBMS1_ESC_single_MidS_29	GSM2905011	SRR6491903	scRepli-seq	CBA/MsM	bwa mem	0.7.17	mm9	30804559
CBMS1_ESC_single_MidS_30	GSM2905012	SRR6491904	scRepli-seq	CBA/MsM	bwa mem	0.7.17	mm9	30804559
CBMS1_ESC_single_MidS_31	GSM2905013	SRR6491905	scRepli-seq	CBA/MsM	bwa mem	0.7.17	mm9	30804559
CBMS1_ESC_single_MidS_32	GSM2905014	SRR6491906	scRepli-seq	CBA/MsM	bwa mem	0.7.17	mm9	30804559
CBMS1_ESC_single_MidS_33	GSM2905015	SRR6491907	scRepli-seq	CBA/MsM	bwa mem	0.7.17	mm9	30804559
CBMS1_ESC_single_MidS_34	GSM2905016	SRR6491908	scRepli-seq	CBA/MsM	bwa mem	0.7.17	mm9	30804559
CBMS1_Day7Diff_ESC_BrdUIP_EarlyS_rep1	GSM2905017	SRR6491909	scRepli-seq	CBA/MsM (7-day differentiated)	bwa mem	0.7.17	mm9	30804559
CBMS1_Day7Diff_ESC_BrdUIP_LateS_rep1	GSM2905018	SRR6491910	scRepli-seq	CBA/MsM (7-day differentiated)	bwa mem	0.7.17	mm9	30804559
CBMS1_Day7Diff_ESC_BrdUIP_EarlyS_rep2	GSM2905019	SRR6491911	scRepli-seq	CBA/MsM (7-day differentiated)	bwa mem	0.7.17	mm9	30804559
CBMS1_Day7Diff_ESC_BrdUIP_LateS_rep2	GSM2905020	SRR6491912	scRepli-seq	CBA/MsM (7-day differentiated)	bwa mem	0.7.17	mm9	30804559
CBMS1_Day7Diff_ESC_single_G1_01	GSM2905031	SRR6491923	scRepli-seq	CBA/MsM (7-day differentiated)	bwa mem	0.7.17	mm9	30804559
CBMS1_Day7Diff_ESC_single_G1_02	GSM2905032	SRR6491924	scRepli-seq	CBA/MsM (7-day differentiated)	bwa mem	0.7.17	mm9	30804559
CBMS1_Day7Diff_ESC_single_G1_03	GSM2905033	SRR6491925	scRepli-seq	CBA/MsM (7-day differentiated)	bwa mem	0.7.17	mm9	30804559
CBMS1_Day7Diff_ESC_single_MidS_01	GSM2905034	SRR6491926	scRepli-seq	CBA/MsM (7-day differentiated)	bwa mem	0.7.17	mm9	30804559
CBMS1_Day7Diff_ESC_single_MidS_02	GSM2905035	SRR6491927	scRepli-seq	CBA/MsM (7-day differentiated)	bwa mem	0.7.17	mm9	30804559
CBMS1_Day7Diff_ESC_single_MidS_03	GSM2905036	SRR6491928	scRepli-seq	CBA/MsM (7-day differentiated)	bwa mem	0.7.17	mm9	30804559
CBMS1_Day7Diff_ESC_single_MidS_04	GSM2905037	SRR6491929	scRepli-seq	CBA/MsM (7-day differentiated)	bwa mem	0.7.17	mm9	30804559
CBMS1_Day7Diff_ESC_single_MidS_05	GSM2905038	SRR6491930	scRepli-seq	CBA/MsM (7-day differentiated)	bwa mem	0.7.17	mm9	30804559
CBMS1_Day7Diff_ESC_single_MidS_06	GSM2905039	SRR6491931	scRepli-seq	CBA/MsM (7-day differentiated)	bwa mem	0.7.17	mm9	30804559
CBMS1_Day7Diff_ESC_single_MidS_07	GSM2905040	SRR6491932	scRepli-seq	CBA/MsM (7-day differentiated)	bwa mem	0.7.17	mm9	30804559
CBMS1_Day7Diff_ESC_single_MidS_08	GSM2905041	SRR6491933	scRepli-seq	CBA/MsM (7-day differentiated)	bwa mem	0.7.17	mm9	30804559
CBMS1_Day7Diff_ESC_single_MidS_09	GSM2905042	SRR6491934	scRepli-seq	CBA/MsM (7-day differentiated)	bwa mem	0.7.17	mm9	30804559
CBMS1_Day7Diff_ESC_single_MidS_10	GSM2905043	SRR6491935	scRepli-seq	CBA/MsM (7-day differentiated)	bwa mem	0.7.17	mm9	30804559
CBMS1_Day7Diff_ESC_single_MidS_11	GSM2905044	SRR6491936	scRepli-seq	CBA/MsM (7-day differentiated)	bwa mem	0.7.17	mm9	30804559
CBMS1_Day7Diff_ESC_single_MidS_12	GSM2905045	SRR6491937	scRepli-seq	CBA/MsM (7-day differentiated)	bwa mem	0.7.17	mm9	30804559
CBMS1_Day7Diff_ESC_single_MidS_13	GSM2905046	SRR6491938	scRepli-seq	CBA/MsM (7-day differentiated)	bwa mem	0.7.17	mm9	30804559
CBMS1_Day7Diff_ESC_single_MidS_14	GSM2905047	SRR6491939	scRepli-seq	CBA/MsM (7-day differentiated)	bwa mem	0.7.17	mm9	30804559
CBMS1_Day7Diff_ESC_single_MidS_15	GSM2905048	SRR6491940	scRepli-seq	CBA/MsM (7-day differentiated)	bwa mem	0.7.17	mm9	30804559
CBMS1_Day7Diff_ESC_single_MidS_16	GSM2905049	SRR6491941	scRepli-seq	CBA/MsM (7-day differentiated)	bwa mem	0.7.17	mm9	30804559
CBMS1_Day7Diff_ESC_single_MidS_17	GSM2905050	SRR6491942	scRepli-seq	CBA/MsM (7-day differentiated)	bwa mem	0.7.17	mm9	30804559
CBMS1_Day7Diff_ESC_single_MidS_18	GSM2905051	SRR6491943	scRepli-seq	CBA/MsM (7-day differentiated)	bwa mem	0.7.17	mm9	30804559
CBMS1_Day7Diff_ESC_single_MidS_19	GSM2905052	SRR6491944	scRepli-seq	CBA/MsM (7-day differentiated)	bwa mem	0.7.17	mm9	30804559
CBMS1_Day7Diff_ESC_single_MidS_20	GSM2905053	SRR6491945	scRepli-seq	CBA/MsM (7-day differentiated)	bwa mem	0.7.17	mm9	30804559
CBMS1_Day7Diff_ESC_single_MidS_21	GSM2905054	SRR6491946	scRepli-seq	CBA/MsM (7-day differentiated)	bwa mem	0.7.17	mm9	30804559
CBMS1_Day7Diff_ESC_single_MidS_22	GSM2905055	SRR6491947	scRepli-seq	CBA/MsM (7-day differentiated)	bwa mem	0.7.17	mm9	30804559
CBMS1_Day7Diff_ESC_single_MidS_23	GSM2905056	SRR6491948	scRepli-seq	CBA/MsM (7-day differentiated)	bwa mem	0.7.17	mm9	30804559
CBMS1_Day7Diff_ESC_single_MidS_24	GSM2905057	SRR6491949	scRepli-seq	CBA/MsM (7-day differentiated)	bwa mem	0.7.17	mm9	30804559
CBMS1_Day7Diff_ESC_single_MidS_25	GSM2905058	SRR6491950	scRepli-seq	CBA/MsM (7-day differentiated)	bwa mem	0.7.17	mm9	30804559
CBMS1_Day7Diff_ESC_single_MidS_26	GSM2905059	SRR6491951	scRepli-seq	CBA/MsM (7-day differentiated)	bwa mem	0.7.17	mm9	30804559
CBMS1_Day7Diff_ESC_single_MidS_27	GSM2905060	SRR6491952	scRepli-seq	CBA/MsM (7-day differentiated)	bwa mem	0.7.17	mm9	30804559
CBMS1_Day7Diff_ESC_single_MidS_28	GSM2905061	SRR6491953	scRepli-seq	CBA/MsM (7-day differentiated)	bwa mem	0.7.17	mm9	30804559
CBMS1_Day7Diff_ESC_single_MidS_29	GSM2905062	SRR6491954	scRepli-seq	CBA/MsM (7-day differentiated)	bwa mem	0.7.17	mm9	30804559
CBMS1_Day7Diff_ESC_single_MidS_30	GSM2905063	SRR6491955	scRepli-seq	CBA/MsM (7-day differentiated)	bwa mem	0.7.17	mm9	30804559
CBMS1_Day7Diff_ESC_single_MidS_31	GSM2905064	SRR6491956	scRepli-seq	CBA/MsM (7-day differentiated)	bwa mem	0.7.17	mm9	30804559
CBMS1_Day7Diff_ESC_single_MidS_32	GSM2905065	SRR6491957	scRepli-seq	CBA/MsM (7-day differentiated)	bwa mem	0.7.17	mm9	30804559
CBMS1_Day7Diff_ESC_single_MidS_33	GSM2905066	SRR6491958	scRepli-seq	CBA/MsM (7-day differentiated)	bwa mem	0.7.17	mm9	30804559
CBMS1_Day7Diff_ESC_single_MidS_34	GSM2905067	SRR6491959	scRepli-seq	CBA/MsM (7-day differentiated)	bwa mem	0.7.17	mm9	30804559
CBMS1_Day7Diff_ESC_single_MidS_35	GSM2905068	SRR6491960	scRepli-seq	CBA/MsM (7-day differentiated)	bwa mem	0.7.17	mm9	30804559
CBMS1_Day7Diff_ESC_single_MidS_36	GSM2905069	SRR6491961	scRepli-seq	CBA/MsM (7-day differentiated)	bwa mem	0.7.17	mm9	30804559
CBMS1_Day7Diff_ESC_single_MidS_37	GSM2905070	SRR6491962	scRepli-seq	CBA/MsM (7-day differentiated)	bwa mem	0.7.17	mm9	30804559
CBMS1_Day7Diff_ESC_single_MidS_38	GSM2905071	SRR6491963	scRepli-seq	CBA/MsM (7-day differentiated)	bwa mem	0.7.17	mm9	30804559
CBMS1_Day7Diff_ESC_single_MidS_39	GSM2905072	SRR6491964	scRepli-seq	CBA/MsM (7-day differentiated)	bwa mem	0.7.17	mm9	30804559
CBMS1_Day7Diff_ESC_single_MidS_40	GSM2905073	SRR6491965	scRepli-seq	CBA/MsM (7-day differentiated)	bwa mem	0.7.17	mm9	30804559
CBMS1_Day7Diff_ESC_single_MidS_41	GSM2905074	SRR6491966	scRepli-seq	CBA/MsM (7-day differentiated)	bwa mem	0.7.17	mm9	30804559
CBMS1_Day7Diff_ESC_single_MidS_42	GSM2905075	SRR6491967	scRepli-seq	CBA/MsM (7-day differentiated)	bwa mem	0.7.17	mm9	30804559
CBMS1_ESC_single_G1_06	GSM3521482	SRR8356480	scRepli-seq	CBA/MsM	bwa mem	0.7.17	mm9	30804559

## Sheet: Table_S2
Supplementary table 2. Colocalization statistics of ATAC-seq peaks with >3x opening and <3x opening induced by camptothecin (CPT) treatment in human leukemia CCRF-CEM SLFN11 wild type and KO.
Colocalization of peaks >3x opening from CPT treatment (Coloweb, K562, ROI centered)
Feature	AMI	BMI	Peak Height	Percentage Near Features	Total Features	Average Feature Length
H3K4Me3	2974.8	0	303.4	0.978	58775	151
H3K9Ac	2486.4	0.5	185	0.958	36409	991
H3K27Ac	1186.6	13.5	76	0.79	58937	2783
H3K79Me2	1174.6	2	63	0.4	29111	9625
H3K4Me2	903.7	23.6	52	0.741	70379	2086
H3K4Me1	729.8	0.2	48.9	0.957	108851	627
H4K20Me1	650	3.7	34.3	0.423	44202	18011
H3K9Me1	106.1	8.8	11.4	0.616	88350	8569
H3K9Me3	54.7	0.2	9.4	0.252	43231	21534
H3K36Me3	45.2	245.2	11	0.533	36411	151
H3K27Me3	12.3	0	17.4	0.009	1379	151
Colocalization of peaks <3x opening from CPT treatment (Coloweb, K562, ROI centered)
Feature	AMI	BMI	Peak Height	Percentage Near Features	Total Features	Average Feature Length
H3K4Me3	2201.2	0	224.9	0.779	58775	151
H3K9Ac	1894.6	0.3	148.7	0.738	36409	991
H3K27Ac	1000.5	0	67.7	0.708	58937	2783
H3K79Me2	851.7	0	49.2	0.355	29111	9625
H3K4Me2	777.5	0.6	47.3	0.682	70379	2086
H3K27Me3	756.7	0	214	0.029	1379	151
H3K4Me1	661.7	2.5	43.5	0.77	108851	627
H4K20Me1	660.4	4.2	31.8	0.395	44202	18011
H3K9Me1	162.4	0.1	10.5	0.571	88350	8569
H3K9Me3	98.9	0	10.7	0.291	43231	21534
H3K36Me3	3.4	24.2	7.1	0.378	36411	151

## Sheet: Table_S3
Supplementary table 3. Differential expression analysis results between Top1mt wild type and knockout murine liver tumor samples.
	baseMean	log2FoldChange	lfcSE	stat	pvalue	padj
Insig2	2045.15	-1.10024	0.169177	-6.50345	7.85009e-11	1.15969e-06
Leap2	193.882	-1.49812	0.269372	-5.5615	2.6746e-08	0.000197559
Defb1	76.9608	-3.03495	0.589035	-5.15242	2.57145e-07	0.00126627
Ciart	94.1078	2.35527	0.484856	4.85767	1.18776e-06	0.00438668
Lpl	2076.5	-1.04029	0.225262	-4.61812	3.87238e-06	0.0114413
Slc30a10	331.116	-1.23862	0.28224	-4.38853	1.1412e-05	0.0261445
Enho	168.659	-2.89532	0.666541	-4.3438	1.40042e-05	0.0261445
Mir684-1	19.0788	4.54348	1.04714	4.33895	1.43165e-05	0.0261445
Sucnr1	158.648	-1.40231	0.324952	-4.31545	1.59277e-05	0.0261445
Ngf	317.468	2.17342	0.510037	4.26129	2.03246e-05	0.0285244
Oat	651.514	1.22859	0.288981	4.25145	2.12393e-05	0.0285244
Rnf125	1598.81	-1.63214	0.392934	-4.15374	3.27092e-05	0.0381554
Dhrs9	226.219	-2.07092	0.500293	-4.1394	3.48209e-05	0.0381554
Chil1	36.1106	2.71076	0.65624	4.13075	3.61589e-05	0.0381554
Gucy2c	30.0227	2.59223	0.633712	4.09055	4.30354e-05	0.0412173
Btc	164.113	-1.14221	0.279814	-4.08205	4.46407e-05	0.0412173
Slc1a2	279.342	1.97044	0.487861	4.03895	5.36921e-05	0.044308
Krt19	40.7973	2.88878	0.715459	4.03766	5.39866e-05	0.044308
Celsr1	422.778	-0.821547	0.205519	-3.99742	6.40356e-05	0.0497893
B3galt1	688.054	-2.10407	0.529608	-3.97288	7.10074e-05	0.0524496
3010026O09Rik	71.0238	-1.22742	0.310695	-3.95055	7.7973e-05	0.0548521
Dmkn	16.5613	4.11565	1.04596	3.9348	8.32677e-05	0.0559142
Aqp8	2732.28	-1.38224	0.353376	-3.91151	9.17197e-05	0.058912
Adamts6	86.3929	-1.539	0.403478	-3.81433	0.000136551	0.0840433
Atp6v0d2	136.256	-1.91932	0.504516	-3.80427	0.000142225	0.0840433
BC004004	842.235	-0.562931	0.149933	-3.75455	0.000173654	0.098014
Sprr2a2:1	17.8473	3.92721	1.05073	3.73762	0.000185771	0.098014
Sprr2a1:1	17.8473	3.92721	1.05073	3.73762	0.000185771	0.098014
Cyp2a4	27222.3	1.517	0.408764	3.71118	0.000206299	0.105092
Lmo7	562.889	0.65605	0.178253	3.68043	0.000232839	0.114657
Sult1c2	96.7554	-1.08961	0.296931	-3.66957	0.000242961	0.115783
Tmem45b	43.7997	-2.17069	0.595482	-3.64526	0.00026712	0.115849
Spon2	320.801	-1.83874	0.505447	-3.63786	0.000274912	0.115849
Angptl3	4852.65	-0.731134	0.201243	-3.6331	0.000280038	0.115849
St5	648.567	-1.02078	0.281421	-3.62725	0.000286453	0.115849
Dusp1	362.72	0.825846	0.227851	3.6245	0.000289525	0.115849
Tymp	868.194	-1.00397	0.277039	-3.62394	0.000290153	0.115849
Usp2	108.014	1.82152	0.5059	3.60056	0.000317531	0.120494
Vmn2r3	152.751	-5.45187	1.5163	-3.59551	0.000323755	0.120494
Lrp5	1397.61	-0.587873	0.163593	-3.59351	0.000326254	0.120494
Kcnk5	254.039	0.91183	0.254781	3.57888	0.000345071	0.124335
8430408G22Rik	1258.36	-1.00526	0.281827	-3.56696	0.000361149	0.12703
Eps8l2	918.869	-0.843709	0.238148	-3.5428	0.000395901	0.136015
Ccdc85b	150.664	1.03904	0.294835	3.52415	0.00042484	0.138401
Ang	622.678	1.05216	0.298722	3.5222	0.000427986	0.138401
Agpat2	1685.09	-0.543054	0.154261	-3.52037	0.000430952	0.138401
Il1f9	12.9203	2.29992	0.657099	3.50011	0.000465066	0.144108
B230206H07Rik	187.488	-1.00499	0.28728	-3.4983	0.000468231	0.144108
Ezr	173.224	1.35393	0.387934	3.4901	0.000482847	0.144742
Peg3	249.745	-1.78379	0.511668	-3.48623	0.000489886	0.144742
Sulf1	59.0482	2.12676	0.611503	3.47792	0.000505329	0.146377
Slc34a2	61.4343	-2.10654	0.608551	-3.46156	0.000537048	0.151779
Mcm10	271.583	0.736034	0.212859	3.45784	0.000544527	0.151779
Coq10b	469.553	1.06179	0.309518	3.43046	0.000602557	0.154152
BC021614	241.242	-0.692669	0.202257	-3.42469	0.000615503	0.154152
Sigmar1	1306.34	-0.54842	0.160198	-3.42338	0.000618474	0.154152
Adamtsl5	81.3047	1.38941	0.405877	3.42323	0.000618812	0.154152
Ccm2l	81.7647	-1.32259	0.386666	-3.42049	0.000625092	0.154152
Upk3b	33.5944	2.52774	0.740601	3.41309	0.000642309	0.154152
Gck	1419.15	-1.36833	0.400911	-3.41304	0.000642419	0.154152
Gldc	1759.06	-1.00725	0.295154	-3.41262	0.000643406	0.154152
Asns	496.383	-1.16169	0.34069	-3.40982	0.00065006	0.154152
Crip1	123.458	1.19489	0.35074	3.40676	0.000657386	0.154152
Zfp618	56.8202	-1.56221	0.461835	-3.38262	0.00071797	0.165406
Sprr2a2:2	16.4381	3.80658	1.12798	3.3747	0.00073897	0.165406
Sprr2a1:2	16.4381	3.80658	1.12798	3.3747	0.00073897	0.165406
Bcam	159.143	0.876239	0.261915	3.34551	0.000821327	0.178906
Bach2	298.44	-1.21481	0.363197	-3.34477	0.000823504	0.178906
Ypel2	367.218	-1.17264	0.351626	-3.3349	0.000853304	0.182694
Gm14295	49.5558	-1.17258	0.354027	-3.31212	0.000925921	0.195409
H2-Q2	33.6232	-1.79115	0.543092	-3.29806	0.000973546	0.202566
Clock	994.027	-0.699262	0.212541	-3.29	0.00100186	0.205562
Cebpb	647.953	0.71168	0.218145	3.26242	0.00110467	0.223551
Sema3c	42.2916	1.92467	0.590892	3.25723	0.00112505	0.224523
Lrfn3	79.737	-1.23528	0.380174	-3.24926	0.00115707	0.224523
Loxl4	218.75	-1.57405	0.485033	-3.24525	0.00117347	0.224523
Mt2	766.776	-1.6012	0.494204	-3.23996	0.00119547	0.224523
Col5a3	336.507	-1.57657	0.486694	-3.23933	0.00119809	0.224523
Abca8b	2942.38	-1.01374	0.313316	-3.23552	0.00121423	0.224523
Lrp2	45.3304	2.20656	0.682062	3.23513	0.00121586	0.224523
Ccdc57	84.257	1.02154	0.316255	3.23013	0.00123734	0.22555
Ethe1	377.377	-0.763355	0.236598	-3.22638	0.00125369	0.22555
Arl2bp	157.996	-0.760355	0.235893	-3.2233	0.00126722	0.22555
Arsg	847.593	-1.00051	0.311316	-3.21381	0.00130986	0.230363
Bok	223.825	-0.754446	0.23546	-3.20414	0.00135467	0.233277
Rnase4	2682.8	1.03962	0.324532	3.20343	0.001358	0.233277
Nudt18	218.2	-0.905821	0.28348	-3.19536	0.00139657	0.237143
Lingo4	18.9955	2.05466	0.644767	3.18667	0.00143923	0.240563
Cars	600.894	-0.723896	0.227421	-3.18307	0.00145721	0.240563
Tmem254b:2	1261.33	-0.774361	0.243401	-3.18142	0.00146556	0.240563
Tmem254b:3	1083.5	-0.766958	0.241898	-3.17058	0.00152135	0.242653
Tmem254c:2	1259.03	-0.774898	0.244417	-3.1704	0.00152229	0.242653
Slc13a1	8.44918	3.31668	1.04647	3.1694	0.00152756	0.242653
Tmem254c:3	1081.2	-0.767569	0.243046	-3.15812	0.00158793	0.243427
Sco2	605.003	-0.872317	0.276494	-3.15493	0.00160539	0.243427
Pde4c	211.932	-0.838828	0.265976	-3.15377	0.00161174	0.243427
Lamc3	94.0398	1.7161	0.544152	3.15371	0.00161208	0.243427
Npas2	36.1503	-3.21757	1.02135	-3.15032	0.0016309	0.243427
Tmem254a:2	1271.97	-0.769416	0.244407	-3.14809	0.0016434	0.243427
Slit3	21.7421	2.85823	0.90815	3.14731	0.00164779	0.243427
Tmem254a:3	1094.14	-0.761288	0.243086	-3.13176	0.0017376	0.25249
Nipal1	612.043	-1.5808	0.505149	-3.12938	0.00175174	0.25249
Tmem254b:1	1173.2	-0.768397	0.245657	-3.12793	0.00176041	0.25249
Mlph	21.5608	1.49932	0.480732	3.11883	0.00181568	0.257473
Tmem254c:1	1170.9	-0.768963	0.246738	-3.11652	0.00183001	0.257473
Dnmt3b	54.67	-1.56234	0.502767	-3.10748	0.00188691	0.25882
Adcy1	590.192	-1.66111	0.534685	-3.1067	0.00189186	0.25882
Misp	8.31705	2.64311	0.850788	3.10666	0.00189214	0.25882
Airn	56.4541	1.31991	0.426329	3.09598	0.00196165	0.265867
Tmem254a:1	1183.84	-0.763143	0.246721	-3.09315	0.00198047	0.265977
Igf2bp3	96.8937	-1.54031	0.498471	-3.09008	0.00200105	0.26632
Ceacam1	1402.86	-0.569762	0.185036	-3.07919	0.00207562	0.270931
Fam124a	196.768	-0.876054	0.284705	-3.07706	0.00209055	0.270931
Saa3	290.875	3.28491	1.06802	3.0757	0.0021001	0.270931
Cd163	144.138	-1.3074	0.425251	-3.07443	0.00210906	0.270931
LOC100038947	29.9569	1.80245	0.589885	3.0556	0.00224611	0.286049
Slc9a3r1	1540.4	0.603104	0.197756	3.04975	0.00229035	0.288699
Atoh8	225.438	-1.09329	0.358962	-3.04569	0.00232151	0.288699
Zfp639	172.707	-0.715491	0.23496	-3.04516	0.00232554	0.288699
Upp2	1122.87	1.40353	0.462289	3.03604	0.00239704	0.295095
Plcl2	320.418	-0.742202	0.244833	-3.03146	0.00243372	0.297135
Apcs	2483.29	-1.30154	0.430201	-3.02542	0.00248285	0.300648
S100a6	83.7877	0.995704	0.329537	3.02152	0.00251507	0.302074
Ccdc37	19.0164	1.81049	0.600612	3.01442	0.00257473	0.305292
Acvr2b	36.0458	1.14715	0.38068	3.01342	0.00258319	0.305292
Rnf144b	690.563	-0.571039	0.19003	-3.00499	0.00265591	0.31007
Gm4952	475.623	-1.35303	0.450427	-3.00388	0.0026656	0.31007
S100a8	98.9019	1.54782	0.515692	3.00144	0.00268705	0.310124
Cd207	44.633	1.31469	0.439443	2.99172	0.00277412	0.313874
Zfp354c	15.3416	1.87677	0.627464	2.99104	0.00278027	0.313874
Calhm2	45.3337	1.29888	0.434304	2.99071	0.00278329	0.313874
Ano1	80.7201	1.30714	0.43787	2.98523	0.00283369	0.316357
Mafb	268.881	0.931892	0.312456	2.98248	0.00285924	0.316357
Anxa8	9.57058	3.63135	1.21842	2.98037	0.00287902	0.316357
Gm5122	152.975	-0.924385	0.31029	-2.9791	0.00289096	0.316357
Tmem237	63.2534	0.907052	0.305715	2.96699	0.00300734	0.326672
Tjp3	380.214	-0.846809	0.286467	-2.95605	0.00311609	0.336015
Arrdc3	2188.32	-1.09757	0.372143	-2.94931	0.00318483	0.339139
Gbp6	257.755	-0.799042	0.27098	-2.94872	0.00319098	0.339139
Unc119b	568.045	-0.631844	0.214848	-2.94089	0.00327267	0.345336
Gpcpd1	860.749	0.917763	0.312739	2.9346	0.00333982	0.349923
Acot3	37.4246	1.66445	0.568163	2.92952	0.00339486	0.353185
Marveld1	348.942	0.527299	0.180476	2.92172	0.00348107	0.358882
Chka	1471.52	-1.58468	0.543019	-2.91827	0.00351983	0.358882
Gramd1c	766.306	-0.777551	0.266464	-2.91803	0.0035225	0.358882
Serpina6	3741.48	1.12292	0.38546	2.91321	0.00357738	0.361977
Gpt	2375.29	0.614219	0.211189	2.90839	0.00363299	0.365103
Slc1a4	393.859	-0.910025	0.313137	-2.90616	0.00365896	0.365229
Mtcl1	41.5762	1.41764	0.488318	2.90311	0.00369478	0.366329
Abhd15	279.335	0.771912	0.266333	2.89829	0.00375199	0.367554
Xylt1	16.4523	1.81243	0.625433	2.89788	0.0037569	0.367554
Gdap2	534.774	-0.544305	0.188219	-2.89187	0.00382958	0.3722
Pclo	42.7169	2.63317	0.911736	2.88809	0.00387594	0.374244
Amt	380.475	-0.65707	0.228123	-2.88033	0.00397254	0.377589
Slc2a5	49.5186	1.72582	0.59927	2.87987	0.00397839	0.377589
Ptp4a3	141.719	-0.907682	0.315259	-2.87917	0.00398727	0.377589
Raet1a	428.173	-1.32035	0.460021	-2.8702	0.00410211	0.38599
Nfil3	142.129	-1.737	0.608646	-2.85387	0.00431898	0.400276
Riok2	305.744	0.589869	0.206708	2.85363	0.0043223	0.400276
Tob1	845.287	0.506036	0.177389	2.85268	0.00433521	0.400276
Rnf225	29.7047	-1.92303	0.675915	-2.84507	0.00444016	0.405343
Ifrd1	408.651	-0.604259	0.212414	-2.84473	0.00444497	0.405343
Msln	44.5963	2.39739	0.847044	2.8303	0.00465044	0.421478
Fam198a	365.267	-0.923542	0.327565	-2.81942	0.00481112	0.431779
Hspb8	1196.7	0.459676	0.1632	2.81665	0.0048528	0.431779
Mcu	294.491	-0.560352	0.199022	-2.81553	0.00486968	0.431779
Arntl	135.269	-2.94819	1.04795	-2.8133	0.00490365	0.431779
Ptpn13	76.0667	1.17308	0.417041	2.81286	0.00491023	0.431779
Ddit4	281.026	-1.0855	0.388772	-2.79214	0.00523615	0.455391
Unc13b	669.846	-0.44178	0.158238	-2.79187	0.0052404	0.455391
St14	33.7588	1.75706	0.62993	2.7893	0.00528221	0.456339
Mcc	705.17	0.583899	0.209927	2.78144	0.00541179	0.464816
Ddit3	255.616	-1.18011	0.424619	-2.77922	0.005449	0.465199
Dclk1	12.7348	2.35636	0.848398	2.77742	0.00547922	0.465199
Gas1	86.6904	1.18435	0.426855	2.7746	0.00552695	0.466569
Top1mt	107.937	1.35764	0.489879	2.77139	0.00558184	0.468525
Rnf39	200.284	0.973302	0.352117	2.76414	0.00570722	0.4742
Raet1b	399.239	-1.29578	0.468843	-2.76378	0.00571364	0.4742
Desi2	533.46	-0.868458	0.315311	-2.75429	0.00588203	0.48392
Fgf21	185.335	-2.6324	0.956021	-2.75349	0.00589627	0.48392
Rhbdd1	329.739	-0.527086	0.192301	-2.74094	0.00612633	0.500024
Adck3	1809.23	-0.966356	0.353112	-2.73668	0.00620621	0.50376
Sorbs2	2862.87	-0.559315	0.204962	-2.72887	0.00635519	0.508626
1810008I18Rik	1058.26	-0.665064	0.243719	-2.72882	0.00635619	0.508626
Krt20	45.3486	2.28984	0.839342	2.72813	0.00636944	0.508626
Por	2080.16	0.8166	0.299537	2.72621	0.00640662	0.508844
Rgs4	32.9295	-1.57833	0.579653	-2.72288	0.0064715	0.511248
Stra6l	2149.09	-0.590339	0.217008	-2.72036	0.00652116	0.512431
Etv4	13.0913	1.75122	0.646429	2.70906	0.00674736	0.527401
Baiap2l2	9.53126	3.88686	1.43679	2.70525	0.00682535	0.530689
Ndrg1	234.968	-0.919323	0.340226	-2.70209	0.0068905	0.53295
Hes6	401.292	0.776803	0.287861	2.69853	0.00696462	0.535877
Parm1	6.76776	2.91337	1.08663	2.68111	0.00733791	0.561673
Numbl	45.65	1.00218	0.374535	2.67581	0.0074549	0.567687
Zfp110	474.228	-0.588347	0.220917	-2.6632	0.00774006	0.578461
Per2	741.162	1.04723	0.393292	2.66271	0.00775131	0.578461
Cd164	3032.93	-0.491713	0.184668	-2.66269	0.00775184	0.578461
Ccnd1	1385.46	0.786766	0.295483	2.66264	0.00775301	0.578461
Marcksl1-ps4	84.5215	1.53944	0.580512	2.65186	0.00800509	0.594267
Sema5a	94.3138	1.2753	0.481679	2.64761	0.00810625	0.598226
Abca3	1868.87	-0.457246	0.173006	-2.64294	0.0082189	0.598226
Raet1d	406.282	-1.20944	0.457745	-2.64217	0.00823762	0.598226
Igfbp5	199.975	1.34065	0.50744	2.64198	0.00824224	0.598226
Dtx4	342.097	-0.683656	0.258932	-2.64029	0.00828356	0.598226
Orm2	447.277	1.41781	0.537141	2.63956	0.00830138	0.598226
Cdh4	27.4541	1.30581	0.495336	2.6362	0.00838396	0.601244
Zfp827	15.3619	1.54588	0.587648	2.63062	0.00852303	0.60618
Foxq1	255.993	0.93235	0.354486	2.63014	0.00853486	0.60618
Slc22a26	16.9236	-2.55681	0.973125	-2.62742	0.00860354	0.608135
Shc2	297.493	-0.831914	0.317058	-2.62385	0.00869412	0.611611
Tars	1215.84	-0.857134	0.327555	-2.61676	0.00887686	0.617899
Gda	391.212	0.744951	0.284712	2.6165	0.00888354	0.617899
Acy1	261.995	0.501041	0.191608	2.61492	0.00892473	0.617899
Mpzl1	64.3597	-0.894598	0.34234	-2.61319	0.00897025	0.617899
Ephb6	28.4422	1.45636	0.558319	2.60847	0.00909471	0.617899
Plekha1	417.001	-1.06954	0.410076	-2.60814	0.0091035	0.617899
Nup210	352.726	-0.839203	0.321891	-2.6071	0.00913114	0.617899
Clca3a2	22.0718	1.42146	0.545296	2.60677	0.00914006	0.617899
Zfp458	27.9581	-1.25828	0.482834	-2.60603	0.00915995	0.617899
H2-Aa	625.945	0.480967	0.184763	2.60315	0.0092371	0.620271
Dynlt1b	325.799	-0.591754	0.227483	-2.60131	0.00928674	0.620783
Ank2	78.227	-1.61664	0.622328	-2.59773	0.00938429	0.624478
Prodh	433.532	0.943488	0.36368	2.59428	0.00947899	0.627862
Mup16	359.555	1.42296	0.548814	2.59279	0.00952014	0.627862
Extl1	43.8062	-1.38883	0.537362	-2.58453	0.0097511	0.633444
Hbb-bs	3597.4	0.886333	0.343372	2.58126	0.00984395	0.633444
Hbb-b1	3597.4	0.886333	0.343372	2.58126	0.00984395	0.633444
Rcan1	254.03	0.627361	0.243102	2.58065	0.00986152	0.633444
Trib1	492.464	0.642481	0.249423	2.57587	0.00999892	0.633444
Arhgef2	606.079	-0.893203	0.346822	-2.57539	0.0100126	0.633444
Ttc38	663.446	0.941172	0.365684	2.57373	0.0100608	0.633444
Tmem98	101.938	1.05587	0.410278	2.57355	0.010066	0.633444
Clint1	1327.22	-0.532964	0.207093	-2.57355	0.0100661	0.633444
Hbb-bt	2895.46	0.875184	0.340138	2.57303	0.0100813	0.633444
Hbb-b2	2895.17	0.874956	0.340078	2.57281	0.0100877	0.633444
6030419C18Rik	82.7986	1.71571	0.667143	2.57172	0.0101193	0.633444
Cacna2d4	9.45956	2.80541	1.09161	2.56996	0.010171	0.633994
Ppp1r15a	181.209	-0.635794	0.247678	-2.56702	0.0102578	0.634456
H2-Eb1	414.571	0.517923	0.201778	2.56679	0.0102643	0.634456
Ptges	50.7947	-2.08104	0.811226	-2.56531	0.0103084	0.634526
Frmd6	287.504	0.81986	0.320207	2.5604	0.010455	0.640881
Fbf1	212.271	0.820111	0.320863	2.55596	0.0105896	0.646449
Hr	52.2368	-1.43351	0.562063	-2.55045	0.0107584	0.652913
Syne1:2	2022.72	-0.50015	0.196193	-2.54927	0.0107948	0.652913
Nkain4	9.11142	3.01852	1.18457	2.5482	0.0108281	0.652913
Raet1e	254.863	-1.36633	0.537523	-2.54191	0.0110249	0.660521
Gyltl1b	16.5275	1.60799	0.633342	2.5389	0.0111202	0.660521
Btd	655.995	-0.542261	0.213731	-2.53711	0.011177	0.660521
Upk1b	14.5715	2.90605	1.1456	2.53671	0.0111901	0.660521
Alpk1	195.598	1.08512	0.427968	2.53553	0.0112278	0.660521
Itpr3	326.789	1.01412	0.399991	2.53537	0.011233	0.660521
Ebpl	701.972	-0.419991	0.165772	-2.53354	0.0112918	0.660521
Nupr1	290.853	-3.10965	1.22784	-2.53261	0.0113216	0.660521
Mad2l2	164.108	-0.804872	0.318032	-2.53079	0.0113807	0.660521
A230050P20Rik	576.169	-0.930471	0.36778	-2.52997	0.0114074	0.660521
Klf3	453.98	0.55935	0.221194	2.52878	0.0114461	0.660521
Glis2	55.3289	0.922377	0.366081	2.5196	0.0117488	0.669098
Plagl1	104.462	0.905618	0.359539	2.51883	0.0117746	0.669098
Tef	1819.61	1.1786	0.467989	2.51844	0.0117875	0.669098
Tmc5	153.661	-3.747	1.48868	-2.51699	0.0118362	0.669098
Lurap1	8.61357	2.21662	0.880928	2.51624	0.0118616	0.669098
Raet1c	285.687	-1.33167	0.529263	-2.51609	0.0118665	0.669098
S100a9	129.408	1.17669	0.46829	2.51273	0.01198	0.672928
Gm38416	65.9944	-1.9758	0.787799	-2.50799	0.0121418	0.679437
Oaf	2466.4	0.569983	0.227956	2.50041	0.012405	0.691542
Tmem200b	45.1308	-1.24398	0.49969	-2.4895	0.0127923	0.710455
Lgalsl	193.138	-1.00246	0.403119	-2.48677	0.0128908	0.712664
Iars	740.564	-0.466104	0.187512	-2.48573	0.0129286	0.712664
Mgat3	17.225	1.74763	0.704095	2.48209	0.0130614	0.717307
Syde2	108.661	0.868764	0.350627	2.47775	0.0132215	0.723414
Asap2	168.294	-1.09051	0.440497	-2.47565	0.0132996	0.724998
Lrtm1	38.7156	2.25163	0.910043	2.4742	0.0133534	0.725254
Ctcflos	59.6753	1.03746	0.419893	2.47077	0.0134822	0.728362
Slc16a1	1587.71	-0.568296	0.230074	-2.47006	0.0135092	0.728362
Ptger4	25.0769	1.4705	0.595799	2.46811	0.0135829	0.729673
C1ql3	133.208	-0.729627	0.296148	-2.46372	0.0137504	0.734953
Fam160a1	154.571	-0.860572	0.34941	-2.46293	0.0137807	0.734953
Gdf7	13.2352	-3.31642	1.34746	-2.46125	0.0138454	0.735747
Antxr2	810.418	-0.429704	0.174863	-2.45737	0.0139958	0.741077
Hfe2	757.744	-0.542579	0.221124	-2.45373	0.0141384	0.74595
Klrg2	13.8817	1.55408	0.6343	2.45006	0.0142831	0.74931
Rspo1	10.9528	2.07776	0.84822	2.44955	0.0143035	0.74931
D330041H03Rik	268.034	-0.511395	0.209047	-2.44631	0.0144325	0.753399
Rtn1	21.0766	1.41102	0.57715	2.4448	0.0144931	0.753895
Bach2os	56.4305	-1.10109	0.451227	-2.44022	0.0146784	0.759444
Slc45a3	328.763	-0.772297	0.316564	-2.43962	0.0147026	0.759444
Gabrb3	8.53103	3.06148	1.2558	2.43787	0.0147739	0.76047
Adgrd1	50.5112	1.97059	0.808784	2.43648	0.0148309	0.760754
Mthfd1l	330.328	1.03809	0.426951	2.4314	0.0150405	0.765461
Syt14	26.5419	2.47961	1.02004	2.43089	0.0150617	0.765461
Abcb11	5737.02	-0.494104	0.203293	-2.4305	0.0150781	0.765461
Cttnbp2	11.6118	2.11227	0.871584	2.42349	0.0153723	0.773461
Saa2	269.188	2.81028	1.15975	2.42319	0.015385	0.773461
A530013C23Rik	18.0274	1.65	0.681012	2.42287	0.0153986	0.773461
Enpp3	852.97	-0.566718	0.234031	-2.42155	0.0154543	0.773461
AW495222	218.481	-0.726994	0.300344	-2.42054	0.0154975	0.773461
Grhl1	111.856	-1.60649	0.664587	-2.41728	0.0156368	0.777685
Atf3	127.862	-1.46094	0.604666	-2.41611	0.0156874	0.777685
Socs2	189.129	-1.32138	0.548187	-2.41045	0.0159329	0.785743
Fgfr3	561.506	-0.526566	0.2185	-2.40991	0.0159563	0.785743
Phlda1	90.7121	1.0809	0.449273	2.40588	0.0161337	0.788903
Spock2	10.4156	2.24878	0.935167	2.40468	0.0161865	0.788903
Cybrd1	7.42148	2.01666	0.838663	2.40461	0.0161896	0.788903
Nebl	8.54928	2.55957	1.06516	2.403	0.0162612	0.788903
Xk	108.882	-0.678879	0.282583	-2.40241	0.0162875	0.788903
Iqcg	164.716	-0.756853	0.315559	-2.39845	0.0164646	0.791437
Vnn1	697.783	-0.669343	0.279156	-2.39774	0.0164964	0.791437
Gstt2	417.542	0.709669	0.295985	2.39765	0.0165005	0.791437
Lrrn4	23.8758	2.16417	0.903391	2.39561	0.016593	0.793162
Slc25a24	71.4898	0.829024	0.346243	2.39434	0.0166502	0.793162
Slpi	475.585	1.03759	0.433545	2.39326	0.0166995	0.793162
Hmces	127.636	-0.732511	0.306218	-2.39212	0.0167513	0.793162
Cyp2e1	10519.9	0.855306	0.357771	2.39065	0.0168186	0.793804
Epcam	39.2275	1.47636	0.619252	2.3841	0.017121	0.803117
Ctsl	6029	-0.858894	0.360427	-2.38299	0.0171727	0.803117
Dnajc6	12.5277	2.57459	1.08047	2.38285	0.017179	0.803117
Trim30d	183.021	-0.580742	0.244243	-2.37772	0.01742	0.810944
Asb13	331.871	-0.738979	0.310893	-2.37696	0.0174562	0.810944
Cidea	21.6994	-2.23596	0.942575	-2.37218	0.0176833	0.818919
Mug-ps1	9349.43	-0.57554	0.243061	-2.36788	0.0178903	0.823408
Igfbp6	34.1337	1.68459	0.711444	2.36785	0.0178917	0.823408
Hells	57.4044	0.840816	0.355271	2.36669	0.0179481	0.823437
Clpx	1134.36	-1.04019	0.439953	-2.36432	0.0180633	0.824659
Trib3	479.989	-1.31222	0.555312	-2.36303	0.0181263	0.824659
Ap2a2	1901.35	-0.393416	0.166552	-2.36212	0.0181709	0.824659
Peg3os	31.0329	-1.7993	0.761908	-2.36156	0.018198	0.824659
Cyp2b13	513.16	2.52783	1.0714	2.35937	0.0183061	0.825214
Asb4	13.9401	-1.45612	0.617367	-2.3586	0.0183439	0.825214
Star	61.4679	0.818359	0.347242	2.35674	0.018436	0.825214
Cldn1	1730.48	-0.756661	0.321236	-2.35547	0.0184992	0.825214
Gprasp2	9.70512	1.95291	0.829125	2.35538	0.0185037	0.825214
Tjp2	687.733	-0.444132	0.188668	-2.35404	0.0185704	0.825214
4932438A13Rik	2867.04	-0.412747	0.175401	-2.35316	0.0186147	0.825214
Ttr	66246.8	-0.568554	0.2417	-2.35231	0.0186571	0.825214
Cyp21a1	14.2969	2.31229	0.984482	2.34874	0.0188372	0.827275
Slc16a2	1438.19	-0.456027	0.19421	-2.34811	0.0188689	0.827275
Plcb1	493.104	0.436005	0.185841	2.34612	0.0189699	0.827275
Lepr	474.559	-1.07576	0.458828	-2.34457	0.0190488	0.827275
Fpgs	939.882	-0.514387	0.219471	-2.34376	0.0190903	0.827275
Sirpb1b	28.4657	1.12729	0.481346	2.34196	0.0191829	0.827275
Srd5a1	222.078	0.624965	0.267151	2.33937	0.0193165	0.827275
Slc25a33	202.482	-0.59711	0.255283	-2.33901	0.0193348	0.827275
Abhd17c	518.865	-0.69766	0.298325	-2.33859	0.0193565	0.827275
Nnmt	267.639	1.31637	0.563103	2.33771	0.0194025	0.827275
Aldh18a1	151.785	-0.984691	0.421431	-2.33654	0.019463	0.827275
Mthfd2	66.5669	-1.07409	0.459929	-2.33533	0.0195262	0.827275
Serpinb1a	29.5877	1.29865	0.556257	2.33462	0.0195631	0.827275
Mical2	352.293	-0.740784	0.317363	-2.33418	0.0195861	0.827275
Sox10	10.222	-3.76535	1.61398	-2.33295	0.0196505	0.827275
Pgpep1	553.607	0.485918	0.208302	2.33275	0.0196611	0.827275
Ccdc88c	260.726	0.621774	0.266621	2.33205	0.0196979	0.827275
Pck1	14863.6	0.512485	0.219818	2.33141	0.0197318	0.827275
Tab2	733.604	-0.569516	0.244351	-2.33073	0.0197677	0.827275
Gmeb2	215.68	-0.537726	0.230979	-2.32803	0.0199106	0.829438
Pter	1202.26	-0.706605	0.303573	-2.32763	0.0199317	0.829438
Chrnb1	24.6593	1.1267	0.484848	2.32382	0.0201351	0.831254
Ntrk2	99.4285	1.18632	0.510521	2.32373	0.0201398	0.831254
Ifi27	1567.35	0.594117	0.255682	2.32365	0.0201441	0.831254
Prr15	17.0676	1.77558	0.764528	2.32245	0.0202086	0.831592
Itgb4	40.3464	1.19719	0.51592	2.3205	0.020314	0.833606
Areg	17.0017	-2.63954	1.13918	-2.31705	0.020501	0.838953
Fam117b	224.51	-0.474855	0.205054	-2.31575	0.0205718	0.839522
Myo1a	6.66185	4.3354	1.87363	2.31391	0.0206728	0.841322
G6pc2	13.2565	-2.0682	0.894962	-2.31094	0.0208361	0.845638
Tcf24	425.404	-0.866353	0.375135	-2.30945	0.0209188	0.846667
Nfia	1132.35	0.347714	0.150968	2.30323	0.0212659	0.851766
Cyp2d9	4699.71	0.67167	0.29165	2.303	0.0212791	0.851766
Rorc	714.316	0.756212	0.328387	2.30281	0.0212898	0.851766
Cd86	60.2801	-0.829976	0.360589	-2.30172	0.0213508	0.851766
Rad51b	202.022	-0.842454	0.366072	-2.30133	0.0213729	0.851766
Lrtm2	54.3243	3.12487	1.35804	2.30102	0.0213907	0.851766
Klhdc8a	34.2506	-1.54073	0.670254	-2.29873	0.0215205	0.85463
Fbxw7	348.319	-0.847864	0.369442	-2.29499	0.0217338	0.85638
Glul	2085.02	0.75775	0.330254	2.29444	0.0217651	0.85638
Ces4a	14.7428	-1.81516	0.791301	-2.29389	0.0217968	0.85638
4930452B06Rik	26.8379	-1.23618	0.539047	-2.29328	0.0218321	0.85638
Flrt2	79.6216	1.07558	0.469216	2.29229	0.0218889	0.85638
Gbp2	102.075	0.953353	0.416064	2.29136	0.0219427	0.85638
Myo1e	1296.36	-0.36569	0.159628	-2.29088	0.0219703	0.85638
Ggct	153.817	-0.706667	0.308605	-2.28987	0.0220288	0.856397
Foxo3	522.441	0.556616	0.243191	2.28881	0.0220906	0.856548
Trim80	46.338	-0.947663	0.415109	-2.28293	0.0224347	0.867367
Rab27b	33.1985	1.20527	0.528215	2.28178	0.0225026	0.867367
Pts	292.267	-0.501405	0.219814	-2.28104	0.0225458	0.867367
Irf6	609.011	-0.699329	0.307354	-2.27532	0.0228865	0.872608
Tmem144	75.605	-0.659527	0.289932	-2.27476	0.0229201	0.872608
2310040G24Rik	23.211	-1.04193	0.45839	-2.27301	0.0230255	0.872608
4933431E20Rik	125.76	-0.572075	0.251878	-2.27124	0.0231323	0.872608
Ccdc162	36.4	-0.864693	0.380727	-2.27117	0.023137	0.872608
Sord	9361.34	0.518099	0.228145	2.27092	0.0231519	0.872608
Ildr2	207.788	0.770596	0.339347	2.27082	0.0231578	0.872608
Smlr1	340.557	-0.530702	0.233759	-2.2703	0.0231895	0.872608
2900008C10Rik	15.8051	-1.48146	0.652656	-2.2699	0.0232136	0.872608
Cphx2:1	28.178	-1.18871	0.524013	-2.26847	0.0233005	0.87365
Meis3	22.7789	1.44495	0.63735	2.26712	0.0233826	0.874511
Ankrd12	340.096	0.560418	0.247416	2.26508	0.0235076	0.874869
Reep4	108.241	-0.667551	0.294845	-2.26407	0.0235698	0.874869
Pcsk4	119.476	1.07358	0.474252	2.26374	0.0235902	0.874869
E130012A19Rik	22.7963	1.48169	0.65493	2.26237	0.0236746	0.874869
Scn7a	39.5187	1.1219	0.495944	2.26215	0.0236883	0.874869
Elovl5	10400.3	-0.724291	0.320596	-2.2592	0.0238709	0.878065
Nodal	54.1005	-1.02524	0.453959	-2.25845	0.0239177	0.878065
Oprm1	8.82708	-3.2047	1.41934	-2.25788	0.0239532	0.878065
Adm2	17.5278	-1.38531	0.614059	-2.25598	0.0240717	0.880224
Cdon	55.5112	1.09989	0.488144	2.25321	0.0242458	0.884337
Ttn	65.5573	0.876466	0.389229	2.2518	0.0243349	0.884337
Il18r1	16.9482	1.50465	0.668332	2.25134	0.0243637	0.884337
Dnah7b	28.5083	1.26916	0.56444	2.24854	0.0245419	0.885649
C130083M11Rik	26.7373	1.04167	0.463315	2.2483	0.024557	0.885649
Dio1	869.313	-0.662986	0.29493	-2.24794	0.0245797	0.885649
Socs3	113.743	1.0391	0.462774	2.24536	0.0247449	0.887766
Pvr	224.21	-0.515976	0.229818	-2.24515	0.0247587	0.887766
BC048644	81.492	0.686218	0.306027	2.24234	0.0249393	0.892078
Sphk2	751.856	0.376917	0.168161	2.2414	0.0250003	0.8921
Cphx1:1	27.9704	-1.17404	0.524306	-2.23922	0.0251416	0.894979
Hydin	49.7424	1.96168	0.876608	2.23781	0.0252335	0.896091
Gm3417:2	17.4629	1.22337	0.547192	2.23572	0.0253703	0.896222
Sult2a8	1089.94	0.773388	0.346145	2.23429	0.0254641	0.896222
Rhbdl1	55.5834	0.8245	0.369177	2.23335	0.025526	0.896222
Ocln	506.279	-0.654928	0.293386	-2.23231	0.0255946	0.896222
9430020K01Rik	660.264	-0.659824	0.295619	-2.23201	0.0256145	0.896222
Trim35	140.322	0.590847	0.264788	2.23139	0.025655	0.896222
Reep2	7.13937	1.8951	0.850005	2.22952	0.0257793	0.896222
Lrat	356.75	0.741952	0.332903	2.22873	0.0258316	0.896222
Tmem229a	109.554	1.07216	0.481188	2.22814	0.0258711	0.896222
Zpr1	827.034	0.450532	0.202325	2.22677	0.0259624	0.896222
Lyz1	30.6192	1.30278	0.585196	2.22624	0.0259983	0.896222
Agap2	52.4662	1.43261	0.643539	2.22615	0.0260044	0.896222
Jchain	147.973	1.29171	0.580327	2.22583	0.0260258	0.896222
Bst1	13.2658	1.6154	0.726419	2.22379	0.0261628	0.897397
Ppl	954.526	0.713864	0.321053	2.22351	0.0261814	0.897397
Gadd45a	95.0349	-1.37397	0.618267	-2.22229	0.0262637	0.898132
Ccbe1	60.0294	1.2735	0.573551	2.22039	0.0263926	0.89932
Pygb	1173.18	-0.434746	0.195833	-2.21998	0.0264202	0.89932
Isyna1	235.916	0.707266	0.319733	2.21205	0.0269631	0.913773
Pdpn	14.6819	1.85415	0.838234	2.21197	0.0269684	0.913773
Cphx2:2	29.1913	-1.17338	0.531128	-2.20922	0.0271595	0.916476
Ssbp4	141.324	0.72548	0.328415	2.20903	0.0271723	0.916476
Hsd17b13	7482.19	-0.568809	0.257682	-2.2074	0.0272858	0.918208
Pim3	446.165	0.573152	0.26022	2.20256	0.0276256	0.92545
Gm10791	31.385	-1.0156	0.461102	-2.20255	0.0276263	0.92545
Slc25a18	39.7998	-0.882246	0.401008	-2.20007	0.027802	0.925843
Renbp	103.578	-1.16686	0.530415	-2.1999	0.027814	0.925843
Krt5	13.1163	2.10688	0.957792	2.19973	0.027826	0.925843
Akr1c19	421.832	1.03428	0.470715	2.19725	0.0280026	0.929623
Ceacam2	367.269	-0.512794	0.23353	-2.19584	0.0281036	0.930881
App	2681.71	-0.696868	0.317573	-2.19435	0.0282102	0.930881
Syne1:1	572.971	-0.484019	0.220676	-2.19335	0.0282822	0.930881
Oser1	267.515	-0.48211	0.21982	-2.19321	0.0282925	0.930881
Hba-a1:1	4511.21	0.788541	0.360143	2.18952	0.0285588	0.93263
Daam2	108.201	0.712056	0.325272	2.18911	0.0285887	0.93263
Hba-a1:2	3201.72	0.790523	0.361153	2.18888	0.0286052	0.93263
Dpp9	539.475	-0.536231	0.245017	-2.18855	0.0286299	0.93263
Hba-a2:1	4509.68	0.788189	0.360308	2.18754	0.0287029	0.93263
Hba-a2:2	3200.83	0.790086	0.361298	2.1868	0.0287574	0.93263
Vnn3	2399.35	0.4316	0.197404	2.18638	0.0287876	0.93263
Kif19a	26.345	-1.94026	0.888108	-2.18471	0.0289102	0.934553
Scara3	54.5512	0.728091	0.333974	2.18009	0.0292512	0.937751
Cphx1:2	28.9837	-1.15914	0.531786	-2.17971	0.0292786	0.937751
Atf5	1982.75	-0.899406	0.412755	-2.17903	0.0293295	0.937751
Ak2	2431.28	0.559561	0.256794	2.17902	0.0293298	0.937751
Bicc1	226.748	0.79209	0.363634	2.17826	0.0293867	0.937751
Stk35	335.685	0.531865	0.244198	2.178	0.0294057	0.937751
Zfp951	36.9398	-1.3815	0.634483	-2.17736	0.0294535	0.937751
Rab31	261.857	0.540501	0.248421	2.17575	0.0295741	0.93807
Ace	81.3247	0.728016	0.3347	2.17513	0.0296204	0.93807
Brsk2	11.2421	1.59659	0.734173	2.17468	0.029654	0.93807
Tmem206	946.063	-0.442883	0.204061	-2.17035	0.0299805	0.943219
Ccbl1	2272.66	-0.6899	0.317897	-2.1702	0.0299917	0.943219
Ncam2	84.2516	0.77439	0.356996	2.16918	0.0300689	0.943219
Gpr19	32.4018	-0.880606	0.405978	-2.1691	0.0300753	0.943219
Rfxank	231.417	-0.5845	0.269566	-2.1683	0.030136	0.943219
Gm10033	97.5974	-0.714026	0.329859	-2.16464	0.0304153	0.946312
Tspan4	720.832	0.514288	0.237699	2.16361	0.0304945	0.946312
Gm3448:2	18.9155	1.08946	0.503928	2.16193	0.0306232	0.946312
Arhgap29	1437.08	-0.354096	0.163864	-2.16092	0.0307016	0.946312
Ssbp3	314.804	-0.496158	0.22969	-2.16012	0.0307633	0.946312
5930430L01Rik	161.174	0.506078	0.234364	2.15936	0.0308221	0.946312
Lamc2	20.1823	1.4597	0.676191	2.15871	0.0308728	0.946312
Sik1	702.958	0.644612	0.298699	2.15806	0.0309229	0.946312
Kctd12	623.63	0.679839	0.315198	2.15686	0.0310162	0.946312
Mt1	2079.68	-0.878614	0.407397	-2.15665	0.0310329	0.946312
Esrra	313.675	0.409652	0.189968	2.15643	0.03105	0.946312
Mup17	330.229	0.936815	0.434563	2.15576	0.031102	0.946312
Angptl6	180.091	-0.848204	0.393492	-2.15558	0.0311166	0.946312
Elf3	36.0796	-1.38941	0.644621	-2.15539	0.0311316	0.946312
Slc44a1	507.772	-0.381917	0.177317	-2.15387	0.0312502	0.947967
Cpt1c	29.5849	1.40642	0.653248	2.15297	0.0313214	0.948178
Gm11437	99.5498	-0.870096	0.404329	-2.15195	0.0314014	0.948657
Tubb2a	3243.05	-0.634426	0.29498	-2.15074	0.0314966	0.94959
Cebpg	1072.68	-0.510346	0.238006	-2.14426	0.0320122	0.961417
Slc22a4	12.4322	1.58768	0.740464	2.14417	0.032019	0.961417
Hmgcr	7446.96	0.833888	0.389312	2.14195	0.0321973	0.964809
Rhou	1386.1	-0.416399	0.194612	-2.13964	0.0323839	0.968436
Mal2	713.075	-0.393627	0.184255	-2.13632	0.0326535	0.971288
Adh1	21888.5	0.423213	0.198262	2.13462	0.0327923	0.971288
Naip1	24.7707	1.10452	0.517434	2.1346	0.0327934	0.971288
Ppa1	1267.7	0.397716	0.186334	2.13442	0.032808	0.971288
Cphx2:3	28.7659	-1.14263	0.536162	-2.13113	0.0330788	0.971288
Zfp954	82.5173	-0.576111	0.270511	-2.12971	0.0331955	0.971288
Mpp4	104.66	-0.630528	0.29611	-2.12937	0.0332235	0.971288
Capg	112.176	0.976954	0.458823	2.12926	0.0332325	0.971288
Rev1	376.859	0.38441	0.180541	2.12921	0.0332366	0.971288
Slc10a1	2282.3	-0.488336	0.229386	-2.12888	0.0332644	0.971288
Tiam1	51.2969	0.848797	0.398821	2.12826	0.0333151	0.971288
Orm3	39.568	1.68258	0.790619	2.12818	0.0333222	0.971288
Cpne8	169.678	-0.684357	0.321591	-2.12804	0.033334	0.971288
Ermp1	916.633	-0.629198	0.295789	-2.12718	0.0334049	0.971438
Atp1a1	5252.48	0.496162	0.233364	2.12613	0.0334928	0.972081
Tuba8	44.9105	-1.2929	0.608837	-2.12356	0.0337074	0.97639
Pdzrn3	44.6407	0.827396	0.390106	2.12095	0.0339257	0.980792
Nbl1	19.0267	2.15417	1.01721	2.11772	0.0341989	0.986758
Vps13a	1104.31	0.34984	0.165355	2.1157	0.0343707	0.989783
Ly86	97.5919	0.615065	0.290824	2.1149	0.0344381	0.989793
Kif26b	24.2641	1.75324	0.82982	2.11279	0.0346185	0.993047
Atp10a	32.9166	1.00334	0.475258	2.11114	0.0347603	0.99442
Dusp8	44.0353	-0.768189	0.36399	-2.11047	0.034818	0.99442
Fam25c	114.917	0.637349	0.302078	2.10988	0.0348683	0.99442
Zfp960	147.822	-0.508274	0.240997	-2.10905	0.0349403	0.994553
Gm4944	138.192	-0.52576	0.249454	-2.10765	0.0350614	0.996081
Plcd3	38.5919	-1.05055	0.499143	-2.10471	0.0353163	0.998317
Aldh1a2	14.6291	1.76225	0.837356	2.10454	0.0353309	0.998317
Vmn2r2	6.64211	-4.07424	1.93605	-2.10441	0.0353429	0.998317
Cphx1:3	28.5582	-1.12808	0.536591	-2.10231	0.0355264	0.998413
Kcnj16	30.7298	-0.859515	0.40887	-2.10217	0.0355384	0.998413
Hmox2	610.971	-0.408893	0.194538	-2.10186	0.0355654	0.998413
Prkg2	7.56228	2.80106	1.33391	2.09988	0.0357394	0.998413
Sult2a7	11.666	1.71989	0.819232	2.0994	0.035782	0.998413
Gsta4	693.566	0.976936	0.465637	2.09806	0.0358995	0.998413
Mycbp	164.422	0.493569	0.235272	2.09787	0.0359169	0.998413
Zc3h8	41.8747	0.745157	0.355286	2.09735	0.035963	0.998413
Glt28d2	88.7189	-0.991754	0.472867	-2.09732	0.0359652	0.998413
Gys2	4223.17	0.845466	0.403433	2.09568	0.0361106	0.998413
Gemin2	82.6395	0.631463	0.301461	2.09467	0.0362	0.998413
Shb	345.654	0.438165	0.209198	2.0945	0.0362158	0.998413
Fermt2	1609.08	-0.530883	0.253558	-2.09373	0.0362839	0.998413
Hist1h1d	271.132	-0.786636	0.375727	-2.09364	0.0362924	0.998413
Blcap	284.34	-0.693426	0.331495	-2.09182	0.0364549	0.999882
Nxpe2	84.5339	-0.965895	0.461824	-2.09148	0.0364854	0.999882
Cnn3	1342.97	0.342743	0.163998	2.08992	0.0366251	0.999882
Ccr2	94.8683	0.622609	0.298303	2.08717	0.0368725	0.999882
Tle3	395.969	0.519203	0.248842	2.08647	0.0369357	0.999882
Ppard	57.6067	-1.0426	0.499738	-2.0863	0.0369515	0.999882
Scara5	102.391	-1.51212	0.726462	-2.08149	0.037389	0.999882
Kiss1r	7.55639	-1.74778	0.839858	-2.08104	0.0374299	0.999882
Mgp	25.6336	1.52782	0.73434	2.08053	0.0374767	0.999882
Tiam2	106.117	0.814252	0.391671	2.07892	0.0376251	0.999882
Crb2	12.429	1.35408	0.651442	2.07859	0.0376549	0.999882
9330133O14Rik	27.4689	1.2243	0.589266	2.07766	0.0377402	0.999882
Rit1	199.36	-0.412652	0.198859	-2.0751	0.0379772	0.999882
Gm867	156.168	-0.565223	0.272747	-2.07233	0.0382345	0.999882
Itgb8	16.3133	1.4957	0.722148	2.07118	0.0383418	0.999882
Chrm1	20.554	-1.25803	0.607742	-2.07	0.0384521	0.999882
Gm16897	51.4832	0.701043	0.338795	2.06923	0.0385248	0.999882
Colec10	283.752	0.619138	0.299419	2.0678	0.0386591	0.999882
Pcdhgc3	425.792	0.54057	0.261733	2.06535	0.0388902	0.999882
Hao2	23.085	-1.01334	0.490994	-2.06386	0.0390312	0.999882
Slc39a5	7.71201	1.797	0.870854	2.0635	0.0390656	0.999882
Col18a1	13344.7	-0.390105	0.189057	-2.06342	0.0390725	0.999882
Rttn	76.5611	0.586278	0.284219	2.06277	0.0391346	0.999882
Cyp2d12	73.4139	0.722931	0.350677	2.06153	0.0392526	0.999882
Smarca2	1703.75	0.333767	0.162122	2.05874	0.0395194	0.999882
Dhrs1	779.15	0.341583	0.165956	2.05827	0.039564	0.999882
Dtnb	401.563	-0.384842	0.187652	-2.05083	0.0402832	0.999882
Greb1l	251.959	-0.703659	0.343562	-2.04813	0.0405473	0.999882
Mir8114	151.484	0.709317	0.346518	2.04699	0.0406595	0.999882
Midn	422.627	0.463235	0.226325	2.04677	0.0406809	0.999882
Cyp4a12b	186.583	0.914944	0.44702	2.04676	0.0406816	0.999882
Hhip	7.24878	1.99542	0.97548	2.04558	0.0407976	0.999882
Flt3l	55.9004	-0.719048	0.351831	-2.04373	0.04098	0.999882
Sulf2	103.845	0.952002	0.465919	2.04328	0.041025	0.999882
Mapk1ip1	70.9586	-0.698263	0.341749	-2.04321	0.041032	0.999882
Igsf9	52.3306	0.962789	0.472288	2.03856	0.0414937	0.999882
2410131K14Rik	49.1279	0.765716	0.375697	2.03812	0.0415376	0.999882
LOC100048884	662.808	0.828042	0.406337	2.03782	0.0415678	0.999882
Pdzk1ip1	85.683	0.754294	0.370186	2.03761	0.0415889	0.999882
Phlda3	66.6349	0.920293	0.451956	2.03624	0.0417259	0.999882
Mup10	3052.02	0.833865	0.409562	2.03599	0.0417512	0.999882
Fam83d	24.0319	-1.11852	0.549572	-2.03526	0.041825	0.999882
AI661453	198.294	-0.507308	0.24934	-2.0346	0.041891	0.999882
Bhmt	14636.7	-1.05076	0.516862	-2.03296	0.0420566	0.999882
Nek4	305.821	-0.551524	0.271481	-2.03154	0.0422003	0.999882
Gdf10	50.8769	1.09527	0.539193	2.0313	0.0422241	0.999882
Lamb2	286.088	0.548734	0.270141	2.03129	0.042226	0.999882
Car5a	185.114	0.548237	0.269971	2.03073	0.0422826	0.999882
Ehf	35.1324	1.25238	0.616797	2.03045	0.0423107	0.999882
Hdac5	500.299	-0.623905	0.307525	-2.02879	0.0424793	0.999882
Sorbs2os	413.313	-0.622901	0.307045	-2.02869	0.0424895	0.999882
Tpk1	248.434	-0.421406	0.207791	-2.02803	0.0425576	0.999882
Rbpms	321.911	-0.442671	0.218406	-2.02683	0.0426796	0.999882
Gm5549	22.4781	0.974311	0.480896	2.02603	0.0427613	0.999882
Slc25a37	482.915	0.359939	0.177676	2.02581	0.0427842	0.999882
Mir7653	48.211	0.69102	0.34126	2.02491	0.0428768	0.999882
Dtna	8.21405	1.92769	0.952812	2.02316	0.0430565	0.999882
Platr4	77.8613	-0.642749	0.317785	-2.02259	0.0431153	0.999882
Ccdc12	233.132	-0.4478	0.221534	-2.02136	0.0432424	0.999882
Baz1b	1470.73	0.335381	0.165925	2.02129	0.0432502	0.999882
Gm2083	3406.72	0.825887	0.408716	2.02069	0.0433124	0.999882
Pdxk	487.138	0.654959	0.324158	2.02049	0.0433322	0.999882
Syde1	93.6586	0.792776	0.393303	2.01569	0.0438329	0.999882
Opn3	41.1933	0.854506	0.423991	2.01539	0.0438639	0.999882
Zfp112	23.7946	0.968662	0.480776	2.01479	0.0439268	0.999882
Pcdhgb7	246.743	0.602512	0.299055	2.01472	0.0439344	0.999882
Mtrr	149.006	0.547693	0.27188	2.01446	0.0439608	0.999882
Glce	740.024	-0.51658	0.256447	-2.01438	0.0439699	0.999882
Dnaja1	2423.83	0.390504	0.193878	2.01418	0.0439905	0.999882
Cobl	630.148	-0.49425	0.245466	-2.01352	0.0440601	0.999882
Gnat1	283.86	0.552069	0.274218	2.01324	0.0440889	0.999882
P2ry2	176.188	0.666842	0.331377	2.01233	0.0441847	0.999882
Mrap	412.629	-0.49088	0.243958	-2.01215	0.0442041	0.999882
Lrrc20	106.402	-0.654312	0.325609	-2.0095	0.0444838	0.999882
BC021767	168.718	-0.798824	0.397641	-2.00891	0.0445469	0.999882
Mapt	59.6645	-1.32776	0.661082	-2.00846	0.0445948	0.999882
Pnrc1	434.663	-0.564265	0.280976	-2.00823	0.0446186	0.999882
Lgals9	3129.17	-0.42527	0.211793	-2.00795	0.0446485	0.999882
Pcdhgb4	258.071	0.600302	0.298979	2.00784	0.0446603	0.999882
Fam126b	829.805	0.423021	0.210688	2.00781	0.0446639	0.999882
Amdhd1	2108.64	-0.435187	0.216832	-2.00703	0.0447469	0.999882
2019-09-06	81.0532	-0.931439	0.464323	-2.00602	0.0448545	0.999882
Peg13	144.842	0.534206	0.266381	2.00542	0.0449177	0.999882
Cluh	3084.59	-0.452143	0.225463	-2.00539	0.0449212	0.999882
Glo1	2606.79	-0.303894	0.151544	-2.00531	0.0449296	0.999882
Disp2	46.6023	-0.770328	0.384277	-2.00462	0.045004	0.999882
Rcan2	42.2182	1.23024	0.614125	2.00324	0.0451514	0.999882
Mettl7a1	3288.01	0.399102	0.199277	2.00275	0.0452041	0.999882
Ldlrad4	177.303	0.590507	0.294879	2.00254	0.0452269	0.999882
Carf	127.917	-0.482739	0.241124	-2.00203	0.0452812	0.999882
Spatc1l	27.6477	-1.22125	0.610408	-2.00072	0.0454229	0.999882
Klrb1a	7.44351	2.16277	1.08165	1.9995	0.0455538	0.999882
Ptgis	53.9279	1.28884	0.644808	1.99879	0.0456312	0.999882
Rab36	114.702	-0.975783	0.48853	-1.99739	0.0457832	0.999882
Spg20	370.492	-0.424162	0.212426	-1.99675	0.0458522	0.999882
Slc5a10	17.4587	1.0736	0.537741	1.9965	0.0458797	0.999882
Ccdc32	69.7391	0.581497	0.291748	1.99315	0.0462452	0.999882
Gm5420	7.94966	2.60601	1.30931	1.99036	0.0465508	0.999882
C630043F03Rik	66.3056	0.736893	0.370272	1.99014	0.0465755	0.999882
Ppcdc	212.643	-0.489724	0.246161	-1.98944	0.0466525	0.999882
Bnc2	12.3349	1.96659	0.988981	1.9885	0.0467562	0.999882
Stx2	216.266	-0.5582	0.280846	-1.98756	0.0468599	0.999882
Wdr78	11.9711	1.4592	0.734445	1.98681	0.0469434	0.999882
Kbtbd8	70.5218	-0.719916	0.362664	-1.98508	0.0471361	0.999882
Cdk6	392.914	0.401693	0.202405	1.98459	0.0471896	0.999882
Gnai1	29.0997	1.02106	0.515141	1.9821	0.0474678	0.999882
Abtb2	225.008	-0.857544	0.432962	-1.98064	0.0476311	0.999882
Stom	1098.58	-0.369331	0.186534	-1.97997	0.0477072	0.999882
Slco2a1	825.383	-0.64468	0.325845	-1.97849	0.0478738	0.999882
Ikzf2	20.5709	1.20092	0.607018	1.97838	0.0478854	0.999882
1700011H14Rik	8.45193	1.55648	0.786745	1.97838	0.0478863	0.999882
1700040L02Rik	26.3087	-0.920575	0.465437	-1.97787	0.0479431	0.999882
Mthfr	295.352	-0.897985	0.454026	-1.97783	0.0479484	0.999882
Gm10804	14.7866	-1.21582	0.615029	-1.97684	0.0480594	0.999882
Cyp2c70	4038.96	-0.670572	0.339288	-1.97641	0.0481081	0.999882
Cyp2j9	152.664	-0.870658	0.44071	-1.97558	0.0482022	0.999882
Nhsl1	343.856	-0.51475	0.261074	-1.97166	0.0486485	0.999882
Gtpbp2	705.292	-0.514474	0.260959	-1.97147	0.04867	0.999882
Csrp3	79.5315	-1.12602	0.571488	-1.97034	0.0487999	0.999882
Mbp	49.2143	0.890412	0.452087	1.96956	0.0488891	0.999882
Fam110c	89.179	0.820484	0.416595	1.9695	0.0488954	0.999882
Fndc4	328.474	-0.483383	0.245588	-1.96827	0.0490374	0.999882
Nptn	644.474	0.332062	0.168712	1.96822	0.0490432	0.999882
Lamtor5	264.488	-0.505733	0.257093	-1.96712	0.0491691	0.999882
Ssbp2	44.3859	0.865356	0.440436	1.96477	0.0494406	0.999882
Gckr	1958.56	-0.40277	0.205044	-1.96431	0.0494939	0.999882
Mir5125	11.992	-1.40071	0.714029	-1.9617	0.0497977	0.999882
Micall2	69.5139	0.717757	0.366037	1.96089	0.0498921	0.999882
Cept1	799.334	-0.373877	0.190737	-1.96017	0.0499762	0.999882
Ap1m2	3.14998	5.24875	1.75993	2.98235	0.00286042	NA
Cldn10	4.05196	4.56695	1.57645	2.89698	0.00376773	NA
Fam107a	3.4789	5.40378	1.86696	2.89442	0.00379858	NA
Ano3	3.18322	5.27579	1.88115	2.80456	0.00503856	NA
Pcdh15	3.18322	5.27579	1.88115	2.80456	0.00503856	NA
Tm4sf5	2.83768	5.08624	1.93108	2.63389	0.00844133	NA
3010001F23Rik	2.39279	4.84238	1.84472	2.625	0.00866494	NA
Slc6a1	2.43515	4.87717	1.86767	2.61137	0.009018	NA
4930459C07Rik	3.8833	-5.2764	2.04075	-2.58551	0.00972343	NA
Krt14	5.0882	3.94813	1.52999	2.5805	0.00986582	NA
Sorcs3	3.85116	5.52184	2.15562	2.5616	0.0104192	NA
Trpm5	2.42424	-4.58863	1.85929	-2.46795	0.0135889	NA
Ptprq	6.44361	4.28632	1.78138	2.40617	0.0161206	NA
Catip	2.28968	-4.52206	1.88958	-2.39315	0.0167043	NA
Xkrx	2.1306	4.66413	1.96534	2.37319	0.0176351	NA
Chst8	3.82304	3.78078	1.63571	2.3114	0.0208105	NA
Smok4a	2.80282	5.07785	2.19885	2.30932	0.020926	NA
Chst4	3.6747	3.7547	1.63461	2.29701	0.0216184	NA
Muc2	5.39392	4.35995	1.90408	2.28979	0.0220333	NA
Wfdc12	6.09218	-4.12909	1.8445	-2.2386	0.0251821	NA
Fam170b	1.84379	4.46439	1.99481	2.238	0.025221	NA
Mir6417	1.94789	4.55104	2.03836	2.2327	0.025569	NA
Tmigd3	1.99876	-4.30945	1.93707	-2.22473	0.0260996	NA
AU021063	4.15863	-3.32357	1.50248	-2.21207	0.0269621	NA
4930563E18Rik	3.19795	3.51102	1.59834	2.19667	0.0280443	NA
Mir6398	1.92937	-4.2474	1.93562	-2.19433	0.0282113	NA
Rab25	4.95996	2.40406	1.09917	2.18717	0.0287303	NA
Gata5	4.65412	2.46095	1.14345	2.15222	0.0313801	NA
2310057J18Rik	1.96654	-4.30582	2.01511	-2.13676	0.0326171	NA
Cilp2	2.38078	3.80925	1.78834	2.13005	0.0331679	NA
Ugt8a	6.22437	2.35463	1.10831	2.12452	0.033627	NA
Cldn8	3.05899	3.46042	1.63893	2.11139	0.0347384	NA
Rbp2	2.59462	4.96123	2.34996	2.1112	0.0347555	NA
Ptprz1	3.6652	3.18631	1.51787	2.09919	0.0358	NA
Gpr62	5.74381	2.23853	1.0747	2.08294	0.0372567	NA
Wdr86	5.38296	2.40182	1.15785	2.07438	0.0380439	NA
Mir3470b	4.65251	-2.4527	1.1879	-2.06473	0.0389486	NA
Map3k7cl	2.32992	4.79802	2.32979	2.05942	0.0394536	NA
Actr3b	1.79408	-4.1466	2.01387	-2.05902	0.0394924	NA
Ckmt1	3.79044	3.83016	1.87205	2.04597	0.0407597	NA
Mroh7	2.81479	3.31757	1.62749	2.03846	0.0415039	NA
Ranbp17	5.80581	2.15925	1.06457	2.02829	0.0425312	NA
Ccdc65	5.57654	-2.11661	1.04792	-2.01982	0.0434019	NA
Klk1b11	2.53836	4.9165	2.45849	1.99981	0.0455213	NA
Hsd17b14	4.62192	2.27873	1.1472	1.98635	0.0469944	NA
Mir3569	2.26893	3.73355	1.88205	1.98377	0.0472811	NA
Slc1a7	3.19292	3.21273	1.62649	1.97526	0.0482388	NA
Hmgcll1	2.73619	3.30471	1.67548	1.97239	0.048565	NA
Rgs9bp	4.06565	2.55035	1.29718	1.96608	0.049289	NA
Csmd1	3.81903	2.81776	1.43437	1.96445	0.0494778	NA
Tssk1	4.54951	2.50564	1.276	1.96367	0.0495688	NA
